# Supplementary material for: Phytochemical Analysis, Network Pharmacology and in Silico Investigations on Anacamptis pyramidalis Tuber Extracts
Source: Molecules. 2020 May 22;25(10):2422. doi: 10.3390/molecules25102422 (PMC7288046; doi:10.3390/molecules25102422)
Supplement: Supplementary file 1 [file molecules-25-02422-s001.zip]

Archive with 36 entries (31 files):
- Supplementary Materials - 2/
- Supplementary Materials - 2/Pharmacokinetic Folder/
- Supplementary Materials - 2/Pharmacokinetic Folder/ADME Low GI/
- Supplementary Materials - 2/Pharmacokinetic Folder/ADME Low GI/swissadme_Gastrodin.csv
- Supplementary Materials - 2/Pharmacokinetic Folder/ADME Low GI/swissadme_Parishin A.csv
- Supplementary Materials - 2/Pharmacokinetic Folder/ADME Low GI/swissadme_Parishin B.csv
- Supplementary Materials - 2/Pharmacokinetic Folder/ADME Low GI/swissadme_Parishin C.csv
- Supplementary Materials - 2/Pharmacokinetic Folder/ADME Low GI/swissadme_Roseoside.csv
- Supplementary Materials - 2/Pharmacokinetic Folder/ADME Low GI/SwissTargetPrediction_Citric acid.csv
- Supplementary Materials - 2/Pharmacokinetic Folder/ADME_High GI/
- Supplementary Materials - 2/Pharmacokinetic Folder/ADME_High GI/swissadme_Caffeic acid.csv
- Supplementary Materials - 2/Pharmacokinetic Folder/ADME_High GI/swissadme_Dihydroxy-benzoic acid.csv
- Supplementary Materials - 2/Pharmacokinetic Folder/ADME_High GI/swissadme_Oxo-dihydroxy-octadecenoic acid.csv
- Supplementary Materials - 2/Pharmacokinetic Folder/ADME_High GI/swissadme_Trihydroxy-octadecenoic acid.csv
- Supplementary Materials - 2/Pharmacokinetic Folder/ADME_High GI/SwissTargetPrediction_Acacetin.csv
- Supplementary Materials - 2/Scavenger-Reducing-Enzyme Inhibition.pdf
- Supplementary Materials - 2/Target Proteins Folder/
- Supplementary Materials - 2/Target Proteins Folder/Acacetin.mol
- Supplementary Materials - 2/Target Proteins Folder/Caffeic Acid.mol
- Supplementary Materials - 2/Target Proteins Folder/Citric Acid.mol
- Supplementary Materials - 2/Target Proteins Folder/Dihydroxy-benzoic acid.mol
- Supplementary Materials - 2/Target Proteins Folder/Gastrodin.mol
- Supplementary Materials - 2/Target Proteins Folder/Oxo-dihydroxy-octadecenoic acid.mol
- Supplementary Materials - 2/Target Proteins Folder/Parishin A.mol
- Supplementary Materials - 2/Target Proteins Folder/Parishin B.mol
- Supplementary Materials - 2/Target Proteins Folder/Parishin C.mol
- Supplementary Materials - 2/Target Proteins Folder/Roseoside.mol
- Supplementary Materials - 2/Target Proteins Folder/SwissTargetPrediction_Acacetin.csv
- Supplementary Materials - 2/Target Proteins Folder/SwissTargetPrediction_Caffeic Acid.csv
- Supplementary Materials - 2/Target Proteins Folder/SwissTargetPrediction_Citric Acid.csv
- Supplementary Materials - 2/Target Proteins Folder/SwissTargetPrediction_Di-hydroxy-benzoic acid.csv
- Supplementary Materials - 2/Target Proteins Folder/SwissTargetPrediction_Gastrodin.csv
- Supplementary Materials - 2/Target Proteins Folder/SwissTargetPrediction_Oxo-dihydroxy-octadecenoic acid.csv
- Supplementary Materials - 2/Target Proteins Folder/SwissTargetPrediction_Parishin A.csv
- Supplementary Materials - 2/Target Proteins Folder/SwissTargetPrediction_Parishin B.csv
- Supplementary Materials - 2/Target Proteins Folder/SwissTargetPrediction_Parishin C.csv
