# Supplementary material for: Phytochemical Analysis, Network Pharmacology and in Silico Investigations on Anacamptis pyramidalis Tuber Extracts
Source: Molecules. 2020 May 22;25(10):2422. doi: 10.3390/molecules25102422 (PMC7288046; doi:10.3390/molecules25102422)
Supplement: Supplementary file 1 [file molecules-25-02422-s001.zip › Supplementary Materials - 2/Pharmacokinetic Folder/ADME_High GI/swissadme_Oxo-dihydroxy-octadecenoic acid.csv]

Molecule	Canonical SMILES	Formula	MW	#Heavy atoms	#Aromatic heavy atoms	Fraction Csp3	#Rotatable bonds	#H-bond acceptors	#H-bond donors	MR	TPSA	iLOGP	XLOGP3	WLOGP	MLOGP	Silicos-IT Log P	Consensus Log P	ESOL Log S	ESOL Solubility (mg/ml)	ESOL Solubility (mol/l)	ESOL Class	Ali Log S	Ali Solubility (mg/ml)	Ali Solubility (mol/l)	Ali Class	Silicos-IT LogSw	Silicos-IT Solubility (mg/ml)	Silicos-IT Solubility (mol/l)	Silicos-IT class	GI absorption	BBB permeant	Pgp substrate	CYP1A2 inhibitor	CYP2C19 inhibitor	CYP2C9 inhibitor	CYP2D6 inhibitor	CYP3A4 inhibitor	log Kp (cm/s)	Lipinski #violations	Ghose #violations	Veber #violations	Egan #violations	Muegge #violations	Bioavailability Score	PAINS #alerts	Brenk #alerts	Leadlikeness #violations	Synthetic Accessibility
Oxo-dihydroxy-octadecenoic acid	CC/C=C/CC(C(/C=C/C(=O)CCCCCCCCC(=O)O)O)O	C19H32O5	340.45	24	0	0.68	15	5	3	96.79	94.83	2.97	3.02	3.4	2.05	4.33	3.15	-2.86	4.66E-01	1.37E-03	Soluble	-4.68	7.17E-03	2.11E-05	Moderately soluble	-2.73	6.31E-01	1.85E-03	Soluble	High	No	No	No	No	Yes	Yes	No	-6.23	0	0	1	0	0	0.56	0	2	1	4.39
