# Supplementary material for: Phytochemical Analysis, Network Pharmacology and in Silico Investigations on Anacamptis pyramidalis Tuber Extracts
Source: Molecules. 2020 May 22;25(10):2422. doi: 10.3390/molecules25102422 (PMC7288046; doi:10.3390/molecules25102422)
Supplement: Supplementary file 1 [file molecules-25-02422-s001.zip › Supplementary Materials - 2/Pharmacokinetic Folder/ADME_High GI/SwissTargetPrediction_Acacetin.csv]

Molecule	Canonical SMILES	Formula	MW	#Heavy atoms	#Aromatic heavy atoms	Fraction Csp3	#Rotatable bonds	#H-bond acceptors	#H-bond donors	MR	TPSA	iLOGP	XLOGP3	WLOGP	MLOGP	Silicos-IT Log P	Consensus Log P	ESOL Log S	ESOL Solubility (mg/ml)	ESOL Solubility (mol/l)	ESOL Class	Ali Log S	Ali Solubility (mg/ml)	Ali Solubility (mol/l)	Ali Class	Silicos-IT LogSw	Silicos-IT Solubility (mg/ml)	Silicos-IT Solubility (mol/l)	Silicos-IT class	GI absorption	BBB permeant	Pgp substrate	CYP1A2 inhibitor	CYP2C19 inhibitor	CYP2C9 inhibitor	CYP2D6 inhibitor	CYP3A4 inhibitor	log Kp (cm/s)	Lipinski #violations	Ghose #violations	Veber #violations	Egan #violations	Muegge #violations	Bioavailability Score	PAINS #alerts	Brenk #alerts	Leadlikeness #violations	Synthetic Accessibility
Acacetin	COc1ccc(cc1)Cc1cc(=O)c2c(o1)cc(cc2O)O	C17H14O5	298.29	22	16	0.12	3	5	2	82.48	79.9	2.65	3.64	2.8	1.01	3.41	2.7	-4.32	1.42E-02	4.76E-05	Moderately soluble	-5.01	2.94E-03	9.86E-06	Moderately soluble	-5.5	9.41E-04	3.16E-06	Moderately soluble	High	No	No	Yes	No	Yes	Yes	Yes	-5.54	0	0	0	0	0	0.55	0	0	1	3.03
