# Supplementary material for: Phytochemical Analysis, Network Pharmacology and in Silico Investigations on Anacamptis pyramidalis Tuber Extracts
Source: Molecules. 2020 May 22;25(10):2422. doi: 10.3390/molecules25102422 (PMC7288046; doi:10.3390/molecules25102422)
Supplement: Supplementary file 1 [file molecules-25-02422-s001.zip › Supplementary Materials - 2/Target Proteins Folder/Acacetin.mol]

  ACD/Labs04062017032D

 22 24  0  0  0  0  0  0  0  0  1 V2000
   15.7158  -25.0472    0.0000 C   0  0  0  0  0  0  0  0  0  0  0  0
   15.7158  -26.3672    0.0000 C   0  0  0  0  0  0  0  0  0  0  0  0
   14.5638  -24.3825    0.0000 C   0  0  0  0  0  0  0  0  0  0  0  0
   14.5638  -27.0316    0.0000 C   0  0  0  0  0  0  0  0  0  0  0  0
   13.4118  -25.0472    0.0000 C   0  0  0  0  0  0  0  0  0  0  0  0
   13.4118  -26.3672    0.0000 C   0  0  0  0  0  0  0  0  0  0  0  0
   18.0197  -25.0472    0.0000 C   0  0  0  0  0  0  0  0  0  0  0  0
   18.0197  -26.3672    0.0000 C   0  0  0  0  0  0  0  0  0  0  0  0
   16.8677  -24.3825    0.0000 O   0  0  0  0  0  0  0  0  0  0  0  0
   16.8677  -27.0316    0.0000 C   0  0  0  0  0  0  0  0  0  0  0  0
   19.1538  -24.3734    0.0000 C   0  0  0  0  0  0  0  0  0  0  0  0
   20.3058  -25.0381    0.0000 C   0  0  0  0  0  0  0  0  0  0  0  0
   22.6097  -25.0381    0.0000 C   0  0  0  0  0  0  0  0  0  0  0  0
   22.6097  -26.3672    0.0000 C   0  0  0  0  0  0  0  0  0  0  0  0
   21.4577  -24.3734    0.0000 C   0  0  0  0  0  0  0  0  0  0  0  0
   21.4577  -27.0229    0.0000 C   0  0  0  0  0  0  0  0  0  0  0  0
   20.3058  -26.3672    0.0000 C   0  0  0  0  0  0  0  0  0  0  0  0
   23.7616  -27.0229    0.0000 O   0  0  0  0  0  0  0  0  0  0  0  0
   24.9140  -26.3672    0.0000 C   0  0  0  0  0  0  0  0  0  0  0  0
   16.8677  -28.3611    0.0000 O   0  0  0  0  0  0  0  0  0  0  0  0
   12.2595  -24.3825    0.0000 O   0  0  0  0  0  0  0  0  0  0  0  0
   14.5638  -28.3611    0.0000 O   0  0  0  0  0  0  0  0  0  0  0  0
  1  3  2  0  0  0  0
  2  4  2  0  0  0  0
  3  5  1  0  0  0  0
  4  6  1  0  0  0  0
  5  6  2  0  0  0  0
  7  8  2  0  0  0  0
  7  9  1  0  0  0  0
  8 10  1  0  0  0  0
  9  1  1  0  0  0  0
 10  2  1  0  0  0  0
  1  2  1  0  0  0  0
  7 11  1  0  0  0  0
 11 12  1  0  0  0  0
 13 14  1  0  0  0  0
 13 15  2  0  0  0  0
 14 16  2  0  0  0  0
 15 12  1  0  0  0  0
 16 17  1  0  0  0  0
 12 17  2  0  0  0  0
 14 18  1  0  0  0  0
 18 19  1  0  0  0  0
 10 20  2  0  0  0  0
  5 21  1  0  0  0  0
  4 22  1  0  0  0  0
M  END
