# Supplementary material for: Phytochemical Analysis, Network Pharmacology and in Silico Investigations on Anacamptis pyramidalis Tuber Extracts
Source: Molecules. 2020 May 22;25(10):2422. doi: 10.3390/molecules25102422 (PMC7288046; doi:10.3390/molecules25102422)
Supplement: Supplementary file 1 [file molecules-25-02422-s001.zip › Supplementary Materials - 2/Target Proteins Folder/Caffeic Acid.mol]

  ACD/Labs04062017092D

 13 13  0  0  0  0  0  0  0  0  1 V2000
   28.0027  -20.9475    0.0000 C   0  0  0  0  0  0  0  0  0  0  0  0
   27.3601  -19.8422    0.0000 C   0  0  0  0  0  0  0  0  0  0  0  0
   27.3687  -22.0528    0.0000 C   0  0  0  0  0  0  0  0  0  0  0  0
   26.0747  -19.8422    0.0000 C   0  0  0  0  0  0  0  0  0  0  0  0
   26.0831  -22.0528    0.0000 C   0  0  0  0  0  0  0  0  0  0  0  0
   25.4405  -20.9475    0.0000 C   0  0  0  0  0  0  0  0  0  0  0  0
   29.2794  -20.9475    0.0000 C   0  0  0  0  0  0  0  0  0  0  0  0
   29.9223  -19.8422    0.0000 C   0  0  0  0  0  0  0  0  0  0  0  0
   31.2077  -19.8422    0.0000 C   0  0  0  0  0  0  0  0  0  0  0  0
   31.8505  -20.9475    0.0000 O   0  0  0  0  0  0  0  0  0  0  0  0
   31.8505  -18.7280    0.0000 O   0  0  0  0  0  0  0  0  0  0  0  0
   25.4405  -23.1670    0.0000 O   0  0  0  0  0  0  0  0  0  0  0  0
   24.1548  -20.9475    0.0000 O   0  0  0  0  0  0  0  0  0  0  0  0
  1  2  1  0  0  0  0
  1  3  2  0  0  0  0
  2  4  2  0  0  0  0
  3  5  1  0  0  0  0
  4  6  1  0  0  0  0
  5  6  2  0  0  0  0
  1  7  1  0  0  0  0
  7  8  2  0  0  0  0
  8  9  1  0  0  0  0
  9 10  1  0  0  0  0
  9 11  2  0  0  0  0
  5 12  1  0  0  0  0
  6 13  1  0  0  0  0
M  END
