# Supplementary material for: Phytochemical Analysis, Network Pharmacology and in Silico Investigations on Anacamptis pyramidalis Tuber Extracts
Source: Molecules. 2020 May 22;25(10):2422. doi: 10.3390/molecules25102422 (PMC7288046; doi:10.3390/molecules25102422)
Supplement: Supplementary file 1 [file molecules-25-02422-s001.zip › Supplementary Materials - 2/Target Proteins Folder/Citric Acid.mol]

  ACD/Labs04062018182D

 13 12  0  0  0  0  0  0  0  0  1 V2000
    8.0589   -5.8938    0.0000 O   0  0  0  0  0  0  0  0  0  0  0  0
   12.1570   -5.8938    0.0000 C   0  0  0  0  0  0  0  0  0  0  0  0
   14.2064   -9.4458    0.0000 C   0  0  0  0  0  0  0  0  0  0  0  0
   12.1570  -12.9425    0.0000 C   0  0  0  0  0  0  0  0  0  0  0  0
   15.6808  -14.9919    0.0000 C   0  0  0  0  0  0  0  0  0  0  0  0
   19.2329  -12.9425    0.0000 C   0  0  0  0  0  0  0  0  0  0  0  0
   19.2329   -8.8721    0.0000 O   0  0  0  0  0  0  0  0  0  0  0  0
   10.1077  -16.4946    0.0000 C   0  0  0  0  0  0  0  0  0  0  0  0
   12.1570  -20.0461    0.0000 O   0  0  0  0  0  0  0  0  0  0  0  0
    6.0096  -16.4946    0.0000 O   0  0  0  0  0  0  0  0  0  0  0  0
    8.6050  -10.9214    0.0000 O   0  0  0  0  0  0  0  0  0  0  0  0
   14.2064   -2.3423    0.0000 O   0  0  0  0  0  0  0  0  0  0  0  0
   22.7849  -14.9919    0.0000 O   0  0  0  0  0  0  0  0  0  0  0  0
  1  2  1  0  0  0  0
  2  3  1  0  0  0  0
  3  4  1  0  0  0  0
  4  5  1  0  0  0  0
  5  6  1  0  0  0  0
  6  7  1  0  0  0  0
  4  8  1  0  0  0  0
  8  9  1  0  0  0  0
  8 10  2  0  0  0  0
  4 11  1  0  0  0  0
  2 12  2  0  0  0  0
  6 13  2  0  0  0  0
M  END
