# Supplementary material for: Phytochemical Analysis, Network Pharmacology and in Silico Investigations on Anacamptis pyramidalis Tuber Extracts
Source: Molecules. 2020 May 22;25(10):2422. doi: 10.3390/molecules25102422 (PMC7288046; doi:10.3390/molecules25102422)
Supplement: Supplementary file 1 [file molecules-25-02422-s001.zip › Supplementary Materials - 2/Target Proteins Folder/Dihydroxy-benzoic acid.mol]

  ACD/Labs04062017592D

 11 11  0  0  0  0  0  0  0  0  1 V2000
   13.7711  -19.3217    0.0000 C   0  0  0  0  0  0  0  0  0  0  0  0
   13.7695  -20.6491    0.0000 C   0  0  0  0  0  0  0  0  0  0  0  0
   12.6154  -18.6545    0.0000 C   0  0  0  0  0  0  0  0  0  0  0  0
   12.6210  -21.3155    0.0000 C   0  0  0  0  0  0  0  0  0  0  0  0
   11.4680  -19.3253    0.0000 C   0  0  0  0  0  0  0  0  0  0  0  0
   11.4694  -20.6564    0.0000 C   0  0  0  0  0  0  0  0  0  0  0  0
   12.6250  -17.3248    0.0000 C   0  0  0  0  0  0  0  0  0  0  0  0
   13.7821  -16.6635    0.0000 O   0  0  0  0  0  0  0  0  0  0  0  0
   11.5024  -16.6116    0.0000 O   0  0  0  0  0  0  0  0  0  0  0  0
   10.2909  -18.7057    0.0000 O   0  0  0  0  0  0  0  0  0  0  0  0
   12.6219  -22.6455    0.0000 O   0  0  0  0  0  0  0  0  0  0  0  0
  1  2  1  0  0  0  0
  1  3  2  0  0  0  0
  2  4  2  0  0  0  0
  3  5  1  0  0  0  0
  4  6  1  0  0  0  0
  5  6  2  0  0  0  0
  3  7  1  0  0  0  0
  7  8  1  0  0  0  0
  7  9  2  0  0  0  0
  5 10  1  0  0  0  0
  4 11  1  0  0  0  0
M  END
