# Supplementary material for: Phytochemical Analysis, Network Pharmacology and in Silico Investigations on Anacamptis pyramidalis Tuber Extracts
Source: Molecules. 2020 May 22;25(10):2422. doi: 10.3390/molecules25102422 (PMC7288046; doi:10.3390/molecules25102422)
Supplement: Supplementary file 1 [file molecules-25-02422-s001.zip › Supplementary Materials - 2/Target Proteins Folder/Gastrodin.mol]

  ACD/Labs04062016592D

 21 22  0  0  1  0  0  0  0  0  1 V2000
   28.6334  -17.0511    0.0000 H   0  0  0  0  0  0  0  0  0  0  0  0
   29.9645  -17.0558    0.0000 O   0  0  0  0  0  0  0  0  0  0  0  0
   30.6298  -15.9042    0.0000 C   0  0  0  0  0  0  0  0  0  0  0  0
   31.9602  -15.9064    0.0000 C   0  0  0  0  0  0  0  0  0  0  0  0
   34.6235  -15.9040    0.0000 C   0  0  0  0  0  0  0  0  0  0  0  0
   33.9514  -14.7565    0.0000 C   0  0  0  0  0  0  0  0  0  0  0  0
   33.9579  -17.0568    0.0000 C   0  0  0  0  0  0  0  0  0  0  0  0
   32.6231  -14.7529    0.0000 C   0  0  0  0  0  0  0  0  0  0  0  0
   32.6279  -17.0570    0.0000 C   0  0  0  0  0  0  0  0  0  0  0  0
   35.9526  -15.9015    0.0000 O   0  0  0  0  0  0  0  0  0  0  0  0
   36.6200  -14.7494    0.0000 C   0  0  0  0  0  0  0  0  0  0  0  0
   36.6257  -12.4367    0.0000 C   0  0  0  0  0  0  0  0  0  0  0  0
   37.9557  -12.4456    0.0000 C   0  0  0  0  0  0  0  0  0  0  0  0
   35.9658  -13.5910    0.0000 O   0  0  0  0  0  0  0  0  0  0  0  0
   38.6175  -13.6027    0.0000 C   0  0  0  0  0  0  0  0  0  0  0  0
   37.9519  -14.7541    0.0000 C   0  0  0  0  0  0  0  0  0  0  0  0
   38.6633  -11.3166    0.0000 O   0  0  0  0  0  0  0  0  0  0  0  0
   38.6163  -15.9075    0.0000 O   0  0  0  0  0  0  0  0  0  0  0  0
   39.9492  -13.5996    0.0000 O   0  0  0  0  0  0  0  0  0  0  0  0
   35.9455  -11.2958    0.0000 C   0  0  0  0  0  0  0  0  0  0  0  0
   36.5604  -10.1198    0.0000 O   0  0  0  0  0  0  0  0  0  0  0  0
  1  2  1  0  0  0  0
  2  3  1  0  0  0  0
  3  4  1  0  0  0  0
  5  6  1  0  0  0  0
  5  7  2  0  0  0  0
  6  8  2  0  0  0  0
  7  9  1  0  0  0  0
  8  4  1  0  0  0  0
  9  4  2  0  0  0  0
  5 10  1  0  0  0  0
 10 11  1  6  0  0  0
 12 13  1  0  0  0  0
 12 14  1  0  0  0  0
 13 15  1  0  0  0  0
 14 11  1  0  0  0  0
 15 16  1  0  0  0  0
 11 16  1  0  0  0  0
 13 17  1  1  0  0  0
 16 18  1  1  0  0  0
 15 19  1  6  0  0  0
 12 20  1  6  0  0  0
 20 21  1  0  0  0  0
M  END
