# Supplementary material for: Phytochemical Analysis, Network Pharmacology and in Silico Investigations on Anacamptis pyramidalis Tuber Extracts
Source: Molecules. 2020 May 22;25(10):2422. doi: 10.3390/molecules25102422 (PMC7288046; doi:10.3390/molecules25102422)
Supplement: Supplementary file 1 [file molecules-25-02422-s001.zip › Supplementary Materials - 2/Target Proteins Folder/Oxo-dihydroxy-octadecenoic acid.mol]

  ACD/Labs04062018112D

 24 23  0  0  0  0  0  0  0  0  1 V2000
    9.4794  -20.9309    0.0000 C   0  0  0  0  0  0  0  0  0  0  0  0
   12.7621  -19.0356    0.0000 C   0  0  0  0  0  0  0  0  0  0  0  0
   16.0447  -20.9309    0.0000 C   0  0  0  0  0  0  0  0  0  0  0  0
   19.3274  -19.0356    0.0000 C   0  0  0  0  0  0  0  0  0  0  0  0
   22.6101  -20.9309    0.0000 C   0  0  0  0  0  0  0  0  0  0  0  0
   25.8927  -19.0356    0.0000 C   0  0  0  0  0  0  0  0  0  0  0  0
   29.1754  -20.9309    0.0000 C   0  0  0  0  0  0  0  0  0  0  0  0
   32.4581  -19.0356    0.0000 C   0  0  0  0  0  0  0  0  0  0  0  0
   35.7407  -20.9309    0.0000 C   0  0  0  0  0  0  0  0  0  0  0  0
   39.0234  -19.0356    0.0000 C   0  0  0  0  0  0  0  0  0  0  0  0
   42.3061  -20.9309    0.0000 C   0  0  0  0  0  0  0  0  0  0  0  0
   45.5887  -19.0356    0.0000 C   0  0  0  0  0  0  0  0  0  0  0  0
   48.8714  -20.9309    0.0000 C   0  0  0  0  0  0  0  0  0  0  0  0
   52.1541  -19.0356    0.0000 C   0  0  0  0  0  0  0  0  0  0  0  0
   55.4367  -20.9309    0.0000 C   0  0  0  0  0  0  0  0  0  0  0  0
   58.7194  -19.0356    0.0000 C   0  0  0  0  0  0  0  0  0  0  0  0
   62.0021  -20.9309    0.0000 C   0  0  0  0  0  0  0  0  0  0  0  0
   65.2848  -19.0356    0.0000 C   0  0  0  0  0  0  0  0  0  0  0  0
   68.5674  -20.9309    0.0000 C   0  0  0  0  0  0  0  0  0  0  0  0
   71.8501  -19.0356    0.0000 O   0  0  0  0  0  0  0  0  0  0  0  0
   25.8927  -15.2451    0.0000 O   0  0  0  0  0  0  0  0  0  0  0  0
   29.1754  -24.7214    0.0000 O   0  0  0  0  0  0  0  0  0  0  0  0
   39.0234  -15.2451    0.0000 O   0  0  0  0  0  0  0  0  0  0  0  0
   68.5674  -24.7214    0.0000 O   0  0  0  0  0  0  0  0  0  0  0  0
  1  2  1  0  0  0  0
  2  3  1  0  0  0  0
  3  4  2  0  0  0  0
  4  5  1  0  0  0  0
  5  6  1  0  0  0  0
  6  7  1  0  0  0  0
  7  8  1  0  0  0  0
  8  9  2  0  0  0  0
  9 10  1  0  0  0  0
 10 11  1  0  0  0  0
 11 12  1  0  0  0  0
 12 13  1  0  0  0  0
 13 14  1  0  0  0  0
 14 15  1  0  0  0  0
 15 16  1  0  0  0  0
 16 17  1  0  0  0  0
 17 18  1  0  0  0  0
 18 19  1  0  0  0  0
 19 20  1  0  0  0  0
  6 21  1  0  0  0  0
  7 22  1  0  0  0  0
 10 23  2  0  0  0  0
 19 24  2  0  0  0  0
M  END
