# Supplementary material for: Phytochemical Analysis, Network Pharmacology and in Silico Investigations on Anacamptis pyramidalis Tuber Extracts
Source: Molecules. 2020 May 22;25(10):2422. doi: 10.3390/molecules25102422 (PMC7288046; doi:10.3390/molecules25102422)
Supplement: Supplementary file 1 [file molecules-25-02422-s001.zip › Supplementary Materials - 2/Target Proteins Folder/Parishin A.mol]

  ACD/Labs04062016502D

 70 75  0  0  1  0  0  0  0  0  1 V2000
   21.5871  -17.7091    0.0000 C   0  0  0  0  0  0  0  0  0  0  0  0
   22.2209  -16.5853    0.0000 C   0  0  0  0  0  0  0  0  0  0  0  0
   22.2550  -18.8659    0.0000 O   0  0  0  0  0  0  0  0  0  0  0  0
   23.5631  -16.6575    0.0000 C   0  0  0  0  0  0  0  0  0  0  0  0
   23.5771  -18.9051    0.0000 C   0  0  0  0  0  0  0  0  0  0  0  0
   24.2615  -17.7591    0.0000 C   0  0  0  0  0  0  0  0  0  0  0  0
   20.2452  -17.7885    0.0000 O   0  0  0  0  0  0  0  0  0  0  0  0
   19.4554  -16.7297    0.0000 C   0  0  0  0  0  0  0  0  0  0  0  0
   18.0308  -14.3344    0.0000 C   0  0  0  0  0  0  0  0  0  0  0  0
   19.3213  -14.4563    0.0000 C   0  0  0  0  0  0  0  0  0  0  0  0
   17.4330  -15.5326    0.0000 C   0  0  0  0  0  0  0  0  0  0  0  0
   20.0165  -15.5418    0.0000 C   0  0  0  0  0  0  0  0  0  0  0  0
   18.1235  -16.6684    0.0000 C   0  0  0  0  0  0  0  0  0  0  0  0
   17.4506  -13.1526    0.0000 C   0  0  0  0  0  0  0  0  0  0  0  0
   18.1163  -12.0154    0.0000 O   0  0  0  0  0  0  0  0  0  0  0  0
   19.4186  -11.9618    0.0000 C   0  0  0  0  0  0  0  0  0  0  0  0
   20.0920  -10.8430    0.0000 C   0  0  0  0  0  0  0  0  0  0  0  0
   21.4181  -10.8531    0.0000 C   0  0  0  0  0  0  0  0  0  0  0  0
   22.6737  -11.2342    0.0000 C   0  0  0  0  0  0  0  0  0  0  0  0
   23.5718  -12.2125    0.0000 O   0  0  0  0  0  0  0  0  0  0  0  0
   24.8830  -11.8066    0.0000 C   0  0  0  0  0  0  0  0  0  0  0  0
   25.7305  -12.8400    0.0000 C   0  0  0  0  0  0  0  0  0  0  0  0
   26.9653  -15.1625    0.0000 C   0  0  0  0  0  0  0  0  0  0  0  0
   25.6656  -15.1312    0.0000 C   0  0  0  0  0  0  0  0  0  0  0  0
   27.6774  -14.0351    0.0000 C   0  0  0  0  0  0  0  0  0  0  0  0
   25.0365  -13.9608    0.0000 C   0  0  0  0  0  0  0  0  0  0  0  0
   27.0492  -12.8543    0.0000 C   0  0  0  0  0  0  0  0  0  0  0  0
   27.5386  -16.3650    0.0000 O   0  0  0  0  0  0  0  0  0  0  0  0
   28.8702  -16.3829    0.0000 C   0  0  0  0  0  0  0  0  0  0  0  0
   30.8284  -17.5050    0.0000 C   0  0  0  0  0  0  0  0  0  0  0  0
   31.4832  -16.3403    0.0000 C   0  0  0  0  0  0  0  0  0  0  0  0
   29.5041  -17.5445    0.0000 C   0  0  0  0  0  0  0  0  0  0  0  0
   30.8342  -15.1835    0.0000 C   0  0  0  0  0  0  0  0  0  0  0  0
   29.5090  -15.2215    0.0000 O   0  0  0  0  0  0  0  0  0  0  0  0
   21.6007  -12.1899    0.0000 O   0  0  0  0  0  0  0  0  0  0  0  0
   21.4197   -9.5328    0.0000 C   0  0  0  0  0  0  0  0  0  0  0  0
   20.4067   -8.7061    0.0000 C   0  0  0  0  0  0  0  0  0  0  0  0
   20.7001   -7.4069    0.0000 O   0  0  0  0  0  0  0  0  0  0  0  0
   21.8751   -6.8545    0.0000 C   0  0  0  0  0  0  0  0  0  0  0  0
   23.0976   -7.3192    0.0000 C   0  0  0  0  0  0  0  0  0  0  0  0
   25.6488   -8.6832    0.0000 C   0  0  0  0  0  0  0  0  0  0  0  0
   24.4812   -9.1659    0.0000 C   0  0  0  0  0  0  0  0  0  0  0  0
   25.4826   -7.3627    0.0000 C   0  0  0  0  0  0  0  0  0  0  0  0
   23.3046   -8.5934    0.0000 C   0  0  0  0  0  0  0  0  0  0  0  0
   24.3065   -6.7482    0.0000 C   0  0  0  0  0  0  0  0  0  0  0  0
   26.6553   -9.5484    0.0000 O   0  0  0  0  0  0  0  0  0  0  0  0
   27.8882   -9.0380    0.0000 C   0  0  0  0  0  0  0  0  0  0  0  0
   29.0185   -7.0304    0.0000 C   0  0  0  0  0  0  0  0  0  0  0  0
   30.1536   -7.7251    0.0000 C   0  0  0  0  0  0  0  0  0  0  0  0
   27.8760   -7.7009    0.0000 O   0  0  0  0  0  0  0  0  0  0  0  0
   30.1559   -9.0589    0.0000 C   0  0  0  0  0  0  0  0  0  0  0  0
   29.0076   -9.7348    0.0000 C   0  0  0  0  0  0  0  0  0  0  0  0
   20.1518  -13.0513    0.0000 O   0  0  0  0  0  0  0  0  0  0  0  0
   23.4664  -10.2756    0.0000 O   0  0  0  0  0  0  0  0  0  0  0  0
   24.2340  -20.0634    0.0000 C   0  0  0  0  0  0  0  0  0  0  0  0
   23.8745  -15.3895    0.0000 O   0  0  0  0  0  0  0  0  0  0  0  0
   31.5260  -18.6428    0.0000 O   0  0  0  0  0  0  0  0  0  0  0  0
   31.4355  -14.0001    0.0000 C   0  0  0  0  0  0  0  0  0  0  0  0
   31.3296   -7.0937    0.0000 O   0  0  0  0  0  0  0  0  0  0  0  0
   29.0058  -11.0631    0.0000 O   0  0  0  0  0  0  0  0  0  0  0  0
   25.5883  -17.7926    0.0000 O   0  0  0  0  0  0  0  0  0  0  0  0
   21.8419  -15.3103    0.0000 O   0  0  0  0  0  0  0  0  0  0  0  0
   28.8313  -18.6917    0.0000 O   0  0  0  0  0  0  0  0  0  0  0  0
   32.8188  -16.3737    0.0000 O   0  0  0  0  0  0  0  0  0  0  0  0
   31.3144   -9.7183    0.0000 O   0  0  0  0  0  0  0  0  0  0  0  0
   28.9642   -5.7027    0.0000 C   0  0  0  0  0  0  0  0  0  0  0  0
   23.5657  -21.2151    0.0000 O   0  0  0  0  0  0  0  0  0  0  0  0
   30.0672   -4.9638    0.0000 O   0  0  0  0  0  0  0  0  0  0  0  0
   32.7610  -13.9043    0.0000 O   0  0  0  0  0  0  0  0  0  0  0  0
   19.1070   -9.0012    0.0000 O   0  0  0  0  0  0  0  0  0  0  0  0
  1  2  1  0  0  0  0
  1  3  1  0  0  0  0
  2  4  1  0  0  0  0
  3  5  1  0  0  0  0
  4  6  1  0  0  0  0
  5  6  1  0  0  0  0
  1  7  1  1  0  0  0
  7  8  1  0  0  0  0
  9 10  1  0  0  0  0
  9 11  2  0  0  0  0
 10 12  2  0  0  0  0
 11 13  1  0  0  0  0
 12  8  1  0  0  0  0
 13  8  2  0  0  0  0
  9 14  1  0  0  0  0
 14 15  1  0  0  0  0
 15 16  1  0  0  0  0
 16 17  1  0  0  0  0
 17 18  1  0  0  0  0
 18 19  1  0  0  0  0
 19 20  1  0  0  0  0
 20 21  1  0  0  0  0
 21 22  1  0  0  0  0
 23 24  1  0  0  0  0
 23 25  2  0  0  0  0
 24 26  2  0  0  0  0
 25 27  1  0  0  0  0
 26 22  1  0  0  0  0
 27 22  2  0  0  0  0
 23 28  1  0  0  0  0
 28 29  1  6  0  0  0
 30 31  1  0  0  0  0
 30 32  1  0  0  0  0
 31 33  1  0  0  0  0
 32 29  1  0  0  0  0
 33 34  1  0  0  0  0
 29 34  1  0  0  0  0
 18 35  1  0  0  0  0
 18 36  1  0  0  0  0
 36 37  1  0  0  0  0
 37 38  1  0  0  0  0
 38 39  1  0  0  0  0
 39 40  1  0  0  0  0
 41 42  1  0  0  0  0
 41 43  2  0  0  0  0
 42 44  2  0  0  0  0
 43 45  1  0  0  0  0
 44 40  1  0  0  0  0
 45 40  2  0  0  0  0
 41 46  1  0  0  0  0
 46 47  1  6  0  0  0
 48 49  1  0  0  0  0
 48 50  1  0  0  0  0
 49 51  1  0  0  0  0
 50 47  1  0  0  0  0
 51 52  1  0  0  0  0
 47 52  1  0  0  0  0
 16 53  2  0  0  0  0
 19 54  2  0  0  0  0
  5 55  1  1  0  0  0
  4 56  1  1  0  0  0
 30 57  1  6  0  0  0
 33 58  1  6  0  0  0
 49 59  1  1  0  0  0
 52 60  1  1  0  0  0
  6 61  1  6  0  0  0
  2 62  1  6  0  0  0
 32 63  1  1  0  0  0
 31 64  1  1  0  0  0
 51 65  1  6  0  0  0
 48 66  1  6  0  0  0
 55 67  1  0  0  0  0
 66 68  1  0  0  0  0
 58 69  1  0  0  0  0
 37 70  2  0  0  0  0
M  END
