# Supplementary material for: Phytochemical Analysis, Network Pharmacology and in Silico Investigations on Anacamptis pyramidalis Tuber Extracts
Source: Molecules. 2020 May 22;25(10):2422. doi: 10.3390/molecules25102422 (PMC7288046; doi:10.3390/molecules25102422)
Supplement: Supplementary file 1 [file molecules-25-02422-s001.zip › Supplementary Materials - 2/Target Proteins Folder/Parishin B.mol]

  ACD/Labs04062016502D

 52 55  0  0  1  0  0  0  0  0  1 V2000
   24.9235   -5.8276    0.0000 H   0  0  0  0  0  0  0  0  0  0  0  0
   24.6884   -7.1404    0.0000 O   0  0  0  0  0  0  0  0  0  0  0  0
   23.4445   -7.5920    0.0000 C   0  0  0  0  0  0  0  0  0  0  0  0
   23.2101   -8.9044    0.0000 C   0  0  0  0  0  0  0  0  0  0  0  0
   22.0584   -9.5693    0.0000 C   0  0  0  0  0  0  0  0  0  0  0  0
   21.2103   -8.5441    0.0000 C   0  0  0  0  0  0  0  0  0  0  0  0
   19.9107   -8.7725    0.0000 O   0  0  0  0  0  0  0  0  0  0  0  0
   19.0548   -7.7517    0.0000 C   0  0  0  0  0  0  0  0  0  0  0  0
   17.7423   -7.9773    0.0000 C   0  0  0  0  0  0  0  0  0  0  0  0
   15.1206   -8.4369    0.0000 C   0  0  0  0  0  0  0  0  0  0  0  0
   15.9764   -9.4577    0.0000 C   0  0  0  0  0  0  0  0  0  0  0  0
   15.5785   -7.1898    0.0000 C   0  0  0  0  0  0  0  0  0  0  0  0
   17.2896   -9.2317    0.0000 C   0  0  0  0  0  0  0  0  0  0  0  0
   16.8909   -6.9643    0.0000 C   0  0  0  0  0  0  0  0  0  0  0  0
   13.8203   -8.6657    0.0000 O   0  0  0  0  0  0  0  0  0  0  0  0
   12.9644   -7.6449    0.0000 C   0  0  0  0  0  0  0  0  0  0  0  0
   10.8006   -6.8575    0.0000 C   0  0  0  0  0  0  0  0  0  0  0  0
   11.2534   -5.6030    0.0000 C   0  0  0  0  0  0  0  0  0  0  0  0
   11.6520   -7.8705    0.0000 C   0  0  0  0  0  0  0  0  0  0  0  0
   12.5665   -5.3771    0.0000 C   0  0  0  0  0  0  0  0  0  0  0  0
   13.4217   -6.3982    0.0000 O   0  0  0  0  0  0  0  0  0  0  0  0
   20.9151  -10.2294    0.0000 O   0  0  0  0  0  0  0  0  0  0  0  0
   22.7233  -10.7210    0.0000 C   0  0  0  0  0  0  0  0  0  0  0  0
   24.0491  -10.7121    0.0000 C   0  0  0  0  0  0  0  0  0  0  0  0
   24.7140  -11.8638    0.0000 O   0  0  0  0  0  0  0  0  0  0  0  0
   26.0437  -11.8630    0.0000 C   0  0  0  0  0  0  0  0  0  0  0  0
   26.7086  -13.0147    0.0000 C   0  0  0  0  0  0  0  0  0  0  0  0
   28.0384  -15.3180    0.0000 C   0  0  0  0  0  0  0  0  0  0  0  0
   28.7041  -14.1658    0.0000 C   0  0  0  0  0  0  0  0  0  0  0  0
   26.7084  -15.3181    0.0000 C   0  0  0  0  0  0  0  0  0  0  0  0
   28.0392  -13.0142    0.0000 C   0  0  0  0  0  0  0  0  0  0  0  0
   26.0435  -14.1664    0.0000 C   0  0  0  0  0  0  0  0  0  0  0  0
   28.7029  -16.4690    0.0000 O   0  0  0  0  0  0  0  0  0  0  0  0
   30.0336  -16.4685    0.0000 C   0  0  0  0  0  0  0  0  0  0  0  0
   32.0293  -15.3163    0.0000 C   0  0  0  0  0  0  0  0  0  0  0  0
   32.6942  -16.4679    0.0000 C   0  0  0  0  0  0  0  0  0  0  0  0
   30.6987  -15.3168    0.0000 O   0  0  0  0  0  0  0  0  0  0  0  0
   32.0285  -17.6201    0.0000 C   0  0  0  0  0  0  0  0  0  0  0  0
   30.6985  -17.6202    0.0000 C   0  0  0  0  0  0  0  0  0  0  0  0
   22.4207   -6.7404    0.0000 O   0  0  0  0  0  0  0  0  0  0  0  0
   21.6675   -7.2974    0.0000 O   0  0  0  0  0  0  0  0  0  0  0  0
    9.4881   -7.0830    0.0000 O   0  0  0  0  0  0  0  0  0  0  0  0
   13.0237   -4.1304    0.0000 C   0  0  0  0  0  0  0  0  0  0  0  0
   34.0249  -16.4675    0.0000 O   0  0  0  0  0  0  0  0  0  0  0  0
   30.0328  -18.7723    0.0000 O   0  0  0  0  0  0  0  0  0  0  0  0
   11.1992   -9.1249    0.0000 O   0  0  0  0  0  0  0  0  0  0  0  0
   10.4026   -4.5896    0.0000 O   0  0  0  0  0  0  0  0  0  0  0  0
   32.6930  -18.7711    0.0000 O   0  0  0  0  0  0  0  0  0  0  0  0
   32.6950  -14.1641    0.0000 C   0  0  0  0  0  0  0  0  0  0  0  0
   34.0250  -14.1640    0.0000 O   0  0  0  0  0  0  0  0  0  0  0  0
   12.1682   -3.1103    0.0000 O   0  0  0  0  0  0  0  0  0  0  0  0
   24.7191   -9.5687    0.0000 O   0  0  0  0  0  0  0  0  0  0  0  0
  1  2  1  0  0  0  0
  2  3  1  0  0  0  0
  3  4  1  0  0  0  0
  4  5  1  0  0  0  0
  5  6  1  0  0  0  0
  6  7  1  0  0  0  0
  7  8  1  0  0  0  0
  8  9  1  0  0  0  0
 10 11  1  0  0  0  0
 10 12  2  0  0  0  0
 11 13  2  0  0  0  0
 12 14  1  0  0  0  0
 13  9  1  0  0  0  0
 14  9  2  0  0  0  0
 10 15  1  0  0  0  0
 15 16  1  1  0  0  0
 17 18  1  0  0  0  0
 17 19  1  0  0  0  0
 18 20  1  0  0  0  0
 19 16  1  0  0  0  0
 20 21  1  0  0  0  0
 16 21  1  0  0  0  0
  5 22  1  0  0  0  0
  5 23  1  0  0  0  0
 23 24  1  0  0  0  0
 24 25  1  0  0  0  0
 25 26  1  0  0  0  0
 26 27  1  0  0  0  0
 28 29  1  0  0  0  0
 28 30  2  0  0  0  0
 29 31  2  0  0  0  0
 30 32  1  0  0  0  0
 31 27  1  0  0  0  0
 32 27  2  0  0  0  0
 28 33  1  0  0  0  0
 33 34  1  6  0  0  0
 35 36  1  0  0  0  0
 35 37  1  0  0  0  0
 36 38  1  0  0  0  0
 37 34  1  0  0  0  0
 38 39  1  0  0  0  0
 34 39  1  0  0  0  0
  3 40  2  0  0  0  0
  6 41  2  0  0  0  0
 17 42  1  1  0  0  0
 20 43  1  1  0  0  0
 36 44  1  1  0  0  0
 39 45  1  1  0  0  0
 19 46  1  6  0  0  0
 18 47  1  6  0  0  0
 38 48  1  6  0  0  0
 35 49  1  6  0  0  0
 49 50  1  0  0  0  0
 43 51  1  0  0  0  0
 24 52  2  0  0  0  0
M  END
