# Supplementary material for: Phytochemical Analysis, Network Pharmacology and in Silico Investigations on Anacamptis pyramidalis Tuber Extracts
Source: Molecules. 2020 May 22;25(10):2422. doi: 10.3390/molecules25102422 (PMC7288046; doi:10.3390/molecules25102422)
Supplement: Supplementary file 1 [file molecules-25-02422-s001.zip › Supplementary Materials - 2/Target Proteins Folder/Parishin C.mol]

  ACD/Labs04062016562D

 52 55  0  0  1  0  0  0  0  0  1 V2000
   30.5012  -24.4257    0.0000 C   0  0  0  0  0  0  0  0  0  0  0  0
   31.6527  -25.0907    0.0000 C   0  0  0  0  0  0  0  0  0  0  0  0
   29.3490  -25.0907    0.0000 O   0  0  0  0  0  0  0  0  0  0  0  0
   31.6527  -26.4200    0.0000 C   0  0  0  0  0  0  0  0  0  0  0  0
   29.3490  -26.4200    0.0000 C   0  0  0  0  0  0  0  0  0  0  0  0
   30.5012  -27.0843    0.0000 C   0  0  0  0  0  0  0  0  0  0  0  0
   30.5012  -23.0964    0.0000 O   0  0  0  0  0  0  0  0  0  0  0  0
   29.3490  -22.4321    0.0000 C   0  0  0  0  0  0  0  0  0  0  0  0
   27.0445  -21.1020    0.0000 C   0  0  0  0  0  0  0  0  0  0  0  0
   27.0445  -22.4321    0.0000 C   0  0  0  0  0  0  0  0  0  0  0  0
   28.1967  -20.4377    0.0000 C   0  0  0  0  0  0  0  0  0  0  0  0
   28.1967  -23.0964    0.0000 C   0  0  0  0  0  0  0  0  0  0  0  0
   29.3490  -21.1020    0.0000 C   0  0  0  0  0  0  0  0  0  0  0  0
   25.8923  -20.4377    0.0000 C   0  0  0  0  0  0  0  0  0  0  0  0
   25.8923  -19.1084    0.0000 O   0  0  0  0  0  0  0  0  0  0  0  0
   24.7498  -18.4434    0.0000 C   0  0  0  0  0  0  0  0  0  0  0  0
   24.7498  -17.1141    0.0000 C   0  0  0  0  0  0  0  0  0  0  0  0
   23.5976  -16.4587    0.0000 C   0  0  0  0  0  0  0  0  0  0  0  0
   22.4453  -15.7945    0.0000 C   0  0  0  0  0  0  0  0  0  0  0  0
   22.4453  -14.4651    0.0000 O   0  0  0  0  0  0  0  0  0  0  0  0
   21.2931  -13.8091    0.0000 C   0  0  0  0  0  0  0  0  0  0  0  0
   21.2931  -12.4798    0.0000 C   0  0  0  0  0  0  0  0  0  0  0  0
   21.2931   -9.8211    0.0000 C   0  0  0  0  0  0  0  0  0  0  0  0
   20.1416  -10.4854    0.0000 C   0  0  0  0  0  0  0  0  0  0  0  0
   22.4453  -10.4772    0.0000 C   0  0  0  0  0  0  0  0  0  0  0  0
   20.1416  -11.8155    0.0000 C   0  0  0  0  0  0  0  0  0  0  0  0
   22.4453  -11.8065    0.0000 C   0  0  0  0  0  0  0  0  0  0  0  0
   21.2931   -8.4918    0.0000 O   0  0  0  0  0  0  0  0  0  0  0  0
   20.1416   -7.8268    0.0000 C   0  0  0  0  0  0  0  0  0  0  0  0
   18.9976   -5.8332    0.0000 C   0  0  0  0  0  0  0  0  0  0  0  0
   17.8461   -6.4974    0.0000 C   0  0  0  0  0  0  0  0  0  0  0  0
   20.1416   -6.4974    0.0000 C   0  0  0  0  0  0  0  0  0  0  0  0
   17.8461   -7.8268    0.0000 C   0  0  0  0  0  0  0  0  0  0  0  0
   18.9976   -8.4918    0.0000 O   0  0  0  0  0  0  0  0  0  0  0  0
   22.9333  -17.6020    0.0000 O   0  0  0  0  0  0  0  0  0  0  0  0
   24.2626  -15.3155    0.0000 C   0  0  0  0  0  0  0  0  0  0  0  0
   25.5822  -15.3155    0.0000 C   0  0  0  0  0  0  0  0  0  0  0  0
   26.2465  -14.1640    0.0000 O   0  0  0  0  0  0  0  0  0  0  0  0
   27.5765  -14.1640    0.0000 H   0  0  0  0  0  0  0  0  0  0  0  0
   23.5976  -19.1084    0.0000 O   0  0  0  0  0  0  0  0  0  0  0  0
   21.2931  -16.4587    0.0000 O   0  0  0  0  0  0  0  0  0  0  0  0
   28.1967  -27.0843    0.0000 C   0  0  0  0  0  0  0  0  0  0  0  0
   32.7967  -27.0843    0.0000 O   0  0  0  0  0  0  0  0  0  0  0  0
   18.9976   -4.5038    0.0000 O   0  0  0  0  0  0  0  0  0  0  0  0
   16.6939   -8.4918    0.0000 C   0  0  0  0  0  0  0  0  0  0  0  0
   30.5012  -28.4136    0.0000 O   0  0  0  0  0  0  0  0  0  0  0  0
   32.7967  -24.4257    0.0000 O   0  0  0  0  0  0  0  0  0  0  0  0
   21.2931   -5.8332    0.0000 O   0  0  0  0  0  0  0  0  0  0  0  0
   16.6939   -5.8332    0.0000 O   0  0  0  0  0  0  0  0  0  0  0  0
   28.1967  -28.4136    0.0000 O   0  0  0  0  0  0  0  0  0  0  0  0
   15.5417   -7.8268    0.0000 O   0  0  0  0  0  0  0  0  0  0  0  0
   26.2465  -16.4587    0.0000 O   0  0  0  0  0  0  0  0  0  0  0  0
  1  2  1  0  0  0  0
  1  3  1  0  0  0  0
  2  4  1  0  0  0  0
  3  5  1  0  0  0  0
  4  6  1  0  0  0  0
  5  6  1  0  0  0  0
  1  7  1  1  0  0  0
  7  8  1  0  0  0  0
  9 10  1  0  0  0  0
  9 11  2  0  0  0  0
 10 12  2  0  0  0  0
 11 13  1  0  0  0  0
 12  8  1  0  0  0  0
 13  8  2  0  0  0  0
  9 14  1  0  0  0  0
 14 15  1  0  0  0  0
 15 16  1  0  0  0  0
 16 17  1  0  0  0  0
 17 18  1  0  0  0  0
 18 19  1  0  0  0  0
 19 20  1  0  0  0  0
 20 21  1  0  0  0  0
 21 22  1  0  0  0  0
 23 24  1  0  0  0  0
 23 25  2  0  0  0  0
 24 26  2  0  0  0  0
 25 27  1  0  0  0  0
 26 22  1  0  0  0  0
 27 22  2  0  0  0  0
 23 28  1  0  0  0  0
 28 29  1  6  0  0  0
 30 31  1  0  0  0  0
 30 32  1  0  0  0  0
 31 33  1  0  0  0  0
 32 29  1  0  0  0  0
 33 34  1  0  0  0  0
 29 34  1  0  0  0  0
 18 35  1  0  0  0  0
 18 36  1  0  0  0  0
 36 37  1  0  0  0  0
 37 38  1  0  0  0  0
 38 39  1  0  0  0  0
 16 40  2  0  0  0  0
 19 41  2  0  0  0  0
  5 42  1  1  0  0  0
  4 43  1  1  0  0  0
 30 44  1  6  0  0  0
 33 45  1  6  0  0  0
  6 46  1  6  0  0  0
  2 47  1  6  0  0  0
 32 48  1  1  0  0  0
 31 49  1  1  0  0  0
 42 50  1  0  0  0  0
 45 51  1  0  0  0  0
 37 52  2  0  0  0  0
M  END
