# Supplementary material for: Phytochemical Analysis, Network Pharmacology and in Silico Investigations on Anacamptis pyramidalis Tuber Extracts
Source: Molecules. 2020 May 22;25(10):2422. doi: 10.3390/molecules25102422 (PMC7288046; doi:10.3390/molecules25102422)
Supplement: Supplementary file 1 [file molecules-25-02422-s001.zip › Supplementary Materials - 2/Target Proteins Folder/Roseoside.mol]

  ACD/Labs04062017312D

 27 28  0  0  1  0  0  0  0  0  1 V2000
   23.1006  -21.2808    0.0000 C   0  0  0  0  0  0  0  0  0  0  0  0
   22.4356  -22.4327    0.0000 C   0  0  0  0  0  0  0  0  0  0  0  0
   22.4356  -20.1290    0.0000 C   0  0  0  0  0  0  0  0  0  0  0  0
   21.1056  -22.4327    0.0000 C   0  0  0  0  0  0  0  0  0  0  0  0
   21.1056  -20.1290    0.0000 C   0  0  0  0  0  0  0  0  0  0  0  0
   20.4406  -21.2808    0.0000 C   0  0  0  0  0  0  0  0  0  0  0  0
   24.2525  -20.6158    0.0000 C   0  0  0  0  0  0  0  0  0  0  0  0
   24.2525  -19.2858    0.0000 C   0  0  0  0  0  0  0  0  0  0  0  0
   25.4043  -18.6208    0.0000 C   0  0  0  0  0  0  0  0  0  0  0  0
   26.5561  -19.2858    0.0000 O   0  0  0  0  0  0  0  0  0  0  0  0
   27.7079  -18.6208    0.0000 C   0  0  0  0  0  0  0  0  0  0  0  0
   30.0115  -17.2908    0.0000 C   0  0  0  0  0  0  0  0  0  0  0  0
   28.8597  -16.6258    0.0000 C   0  0  0  0  0  0  0  0  0  0  0  0
   30.0115  -18.6208    0.0000 C   0  0  0  0  0  0  0  0  0  0  0  0
   27.7079  -17.2908    0.0000 O   0  0  0  0  0  0  0  0  0  0  0  0
   28.8597  -19.2858    0.0000 C   0  0  0  0  0  0  0  0  0  0  0  0
   24.2525  -21.9458    0.0000 O   0  0  0  0  0  0  0  0  0  0  0  0
   23.5875  -19.4640    0.0000 C   0  0  0  0  0  0  0  0  0  0  0  0
   22.4356  -18.7990    0.0000 C   0  0  0  0  0  0  0  0  0  0  0  0
   19.1106  -21.2808    0.0000 O   0  0  0  0  0  0  0  0  0  0  0  0
   23.1006  -23.5845    0.0000 C   0  0  0  0  0  0  0  0  0  0  0  0
   28.8597  -15.2958    0.0000 C   0  0  0  0  0  0  0  0  0  0  0  0
   31.1633  -19.2858    0.0000 O   0  0  0  0  0  0  0  0  0  0  0  0
   31.1633  -16.6258    0.0000 O   0  0  0  0  0  0  0  0  0  0  0  0
   28.8597  -20.6158    0.0000 O   0  0  0  0  0  0  0  0  0  0  0  0
   27.7079  -14.6308    0.0000 O   0  0  0  0  0  0  0  0  0  0  0  0
   25.4043  -17.2908    0.0000 C   0  0  0  0  0  0  0  0  0  0  0  0
  1  2  1  0  0  0  0
  1  3  1  0  0  0  0
  2  4  2  0  0  0  0
  3  5  1  0  0  0  0
  4  6  1  0  0  0  0
  5  6  1  0  0  0  0
  1  7  1  0  0  0  0
  7  8  2  0  0  0  0
  8  9  1  0  0  0  0
  9 10  1  6  0  0  0
 10 11  1  6  0  0  0
 12 13  1  0  0  0  0
 12 14  1  0  0  0  0
 13 15  1  0  0  0  0
 14 16  1  0  0  0  0
 15 11  1  0  0  0  0
 16 11  1  0  0  0  0
  1 17  1  6  0  0  0
  3 18  1  6  0  0  0
  3 19  1  1  0  0  0
  6 20  2  0  0  0  0
  2 21  1  0  0  0  0
 13 22  1  6  0  0  0
 14 23  1  6  0  0  0
 12 24  1  1  0  0  0
 16 25  1  1  0  0  0
 22 26  1  0  0  0  0
  9 27  1  0  0  0  0
M  END
