# Supplementary material for: Phytochemical Analysis, Network Pharmacology and in Silico Investigations on Anacamptis pyramidalis Tuber Extracts
Source: Molecules. 2020 May 22;25(10):2422. doi: 10.3390/molecules25102422 (PMC7288046; doi:10.3390/molecules25102422)
Supplement: Supplementary file 1 [file molecules-25-02422-s001.zip › Supplementary Materials - 2/Target Proteins Folder/SwissTargetPrediction_Acacetin.csv]

Target	Common name	Uniprot ID	ChEMBL ID	Target Class	Probability*	Known actives (3D/2D)		Compound
P-glycoprotein 1	ABCB1	P08183	CHEMBL4302	Primary active transporter	0.19050211	24 / 40		ACACETIN
Cytochrome P450 11B1	CYP11B1	P15538	CHEMBL1908	Cytochrome P450	0.111501865	0 / 6		ACACETIN
Heat shock protein HSP 90-beta	HSP90AB1	P08238	CHEMBL4303	Other cytosolic protein	0.111501865	23 / 0		ACACETIN
Heat shock protein HSP 90-alpha	HSP90AA1	P07900	CHEMBL3880	Other cytosolic protein	0.111501865	43 / 0		ACACETIN
Glucagon receptor	GCGR	P47871	CHEMBL1985	Family B G protein-coupled receptor	0.111501865	11 / 0		ACACETIN
Alkaline phosphatase, tissue-nonspecific isozyme	ALPL	P05186	CHEMBL5979	Enzyme	0.111501865	1 / 0		ACACETIN
Cytochrome P450 1B1	CYP1B1	Q16678	CHEMBL4878	Cytochrome P450	0.111501865	12 / 36		ACACETIN
ATP-binding cassette sub-family G member 2	ABCG2	Q9UNQ0	CHEMBL5393	Primary active transporter	0.111501865	7 / 44		ACACETIN
G-protein coupled receptor 84	GPR84	Q9NQS5	CHEMBL3714079	Family A G protein-coupled receptor	0.111501865	3 / 0		ACACETIN
Serine/threonine-protein kinase Chk1	CHEK1	O14757	CHEMBL4630	Kinase	0.111501865	18 / 0		ACACETIN
Cyclooxygenase-2	PTGS2	P35354	CHEMBL230	Oxidoreductase	0.111501865	3 / 8		ACACETIN
Endoplasmin	HSP90B1	P14625	CHEMBL1075323	Other membrane protein	0.111501865	36 / 0		ACACETIN
Serotonin 2b (5-HT2b) receptor	HTR2B	P41595	CHEMBL1833	Family A G protein-coupled receptor	0.111501865	0 / 7		ACACETIN
Troponin, cardiac muscle	TNNC1 TNNT2 TNNI3	P63316 P45379 P19429	CHEMBL2095202	Unclassified protein	0.111501865	2 / 0		ACACETIN
Low molecular weight phosphotyrosine protein phosphatase	ACP1	P24666	CHEMBL4903	Phosphatase	0.111501865	0 / 8		ACACETIN
Serotonin 3a (5-HT3a) receptor	HTR3A	P46098	CHEMBL1899	Ligand-gated ion channel	0.111501865	0 / 1		ACACETIN
Cytochrome P450 19A1	CYP19A1	P11511	CHEMBL1978	Cytochrome P450	0.111501865	8 / 29		ACACETIN
Carbonic anhydrase VII	CA7	P43166	CHEMBL2326	Lyase	0.111501865	8 / 9		ACACETIN
Carbonic anhydrase XII	CA12	O43570	CHEMBL3242	Lyase	0.111501865	16 / 13		ACACETIN
Carbonic anhydrase IV	CA4	P22748	CHEMBL3729	Lyase	0.111501865	9 / 9		ACACETIN
Carbonyl reductase [NADPH] 1	CBR1	P16152	CHEMBL5586	Enzyme	0.111501865	3 / 3		ACACETIN
