# Supplementary material for: Phytochemical Analysis, Network Pharmacology and in Silico Investigations on Anacamptis pyramidalis Tuber Extracts
Source: Molecules. 2020 May 22;25(10):2422. doi: 10.3390/molecules25102422 (PMC7288046; doi:10.3390/molecules25102422)
Supplement: Supplementary file 1 [file molecules-25-02422-s001.zip › Supplementary Materials - 2/Target Proteins Folder/SwissTargetPrediction_Caffeic Acid.csv]

Target	Common name	Uniprot ID	ChEMBL ID	Target Class	Probability*	Known actives (3D/2D)		Compounds
Carbonic anhydrase II	CA2	P00918	CHEMBL205	Lyase	1	21 / 13		CAFFEIC ACID
Arachidonate 5-lipoxygenase	ALOX5	P09917	CHEMBL215	Oxidoreductase	1	1 / 29		CAFFEIC ACID
Carbonic anhydrase VII	CA7	P43166	CHEMBL2326	Lyase	1	8 / 19		CAFFEIC ACID
Carbonic anhydrase I	CA1	P00915	CHEMBL261	Lyase	1	17 / 16		CAFFEIC ACID
Carbonic anhydrase VI	CA6	P23280	CHEMBL3025	Lyase	1	7 / 15		CAFFEIC ACID
Matrix metalloproteinase 9	MMP9	P14780	CHEMBL321	Protease	1	2 / 35		CAFFEIC ACID
Carbonic anhydrase XII	CA12	O43570	CHEMBL3242	Lyase	1	13 / 14		CAFFEIC ACID
Matrix metalloproteinase 1	MMP1	P03956	CHEMBL332	Protease	1	2 / 34		CAFFEIC ACID
Matrix metalloproteinase 2	MMP2	P08253	CHEMBL333	Protease	1	2 / 36		CAFFEIC ACID
Protein-tyrosine phosphatase 1B	PTPN1	P18031	CHEMBL335	Phosphatase	1	11 / 2		CAFFEIC ACID
Carbonic anhydrase XIV	CA14	Q9ULX7	CHEMBL3510	Lyase	1	8 / 18		CAFFEIC ACID
Carbonic anhydrase IX	CA9	Q16790	CHEMBL3594	Lyase	1	11 / 18		CAFFEIC ACID
Carbonic anhydrase VB	CA5B	Q9Y2D0	CHEMBL3969	Lyase	1	4 / 13		CAFFEIC ACID
Carbonic anhydrase VA	CA5A	P35218	CHEMBL4789	Lyase	1	5 / 14		CAFFEIC ACID
Carbonic anhydrase III	CA3	P07451	CHEMBL2885	Lyase	0.212408696	4 / 3		CAFFEIC ACID
Aldose reductase	AKR1B1	P15121	CHEMBL1900	Enzyme	0.168448929	9 / 35		CAFFEIC ACID
Estrogen receptor beta	ESR2	Q92731	CHEMBL242	Nuclear receptor	0.168448929	1 / 10		CAFFEIC ACID
Carbonic anhydrase IV	CA4	P22748	CHEMBL3729	Lyase	0.168448929	3 / 8		CAFFEIC ACID
Aldo-keto reductase family 1 member B10	AKR1B10	O60218	CHEMBL5983	Enzyme	0.080569968	0 / 18		CAFFEIC ACID
Hydroxycarboxylic acid receptor 2	HCAR2	Q8TDS4	CHEMBL3785	Family A G protein-coupled receptor	0.080569968	0 / 1		CAFFEIC ACID
Macrophage migration inhibitory factor	MIF	P14174	CHEMBL2085	Enzyme	0.080569968	1 / 1		CAFFEIC ACID
Carbonic anhydrase XIII	CA13	Q8N1Q1	CHEMBL3912	Lyase	0.080569968	3 / 10		CAFFEIC ACID
Quinone reductase 2	NQO2	P16083	CHEMBL3959	Enzyme	0.071787163	0 / 17		CAFFEIC ACID
Toll-like receptor 4 (by homology)	TLR4	O00206	CHEMBL5255	Toll-like and Il-1 receptors	0.071787163	0 / 20		CAFFEIC ACID
Receptor protein-tyrosine kinase erbB-2	ERBB2	P04626	CHEMBL1824	Kinase	0.071787163	0 / 3		CAFFEIC ACID
Estrogen receptor alpha	ESR1	P03372	CHEMBL206	Nuclear receptor	0.071787163	0 / 22		CAFFEIC ACID
Norepinephrine transporter	SLC6A2	P23975	CHEMBL222	Electrochemical transporter	0.071787163	0 / 3		CAFFEIC ACID
Transthyretin	TTR	P02766	CHEMBL3194	Secreted protein	0.071787163	0 / 5		CAFFEIC ACID
MAP kinase ERK2	MAPK1	P28482	CHEMBL4040	Kinase	0.071787163	0 / 1		CAFFEIC ACID
Aldo-keto-reductase family 1 member C3	AKR1C3	P42330	CHEMBL4681	Enzyme	0.071787163	0 / 19		CAFFEIC ACID
Aldo-keto reductase family 1 member C4	AKR1C4	P17516	CHEMBL4999	Enzyme	0.071787163	0 / 1		CAFFEIC ACID
Aldo-keto reductase family 1 member C2	AKR1C2	P52895	CHEMBL5847	Enzyme	0.071787163	0 / 1		CAFFEIC ACID
Tyrosine-protein kinase SYK	SYK	P43405	CHEMBL2599	Kinase	0.071787163	0 / 1		CAFFEIC ACID
Beta amyloid A4 protein	APP	P05067	CHEMBL2487	Membrane receptor	0.071787163	0 / 44		CAFFEIC ACID
Epidermal growth factor receptor erbB1	EGFR	P00533	CHEMBL203	Kinase	0.071787163	3 / 38		CAFFEIC ACID
Tyrosine-protein kinase FYN	FYN	P06241	CHEMBL1841	Kinase	0.071787163	2 / 2		CAFFEIC ACID
Tyrosine-protein kinase LCK	LCK	P06239	CHEMBL258	Kinase	0.071787163	2 / 6		CAFFEIC ACID
Cyclooxygenase-1	PTGS1	P23219	CHEMBL221	Oxidoreductase	0.071787163	1 / 20		CAFFEIC ACID
PI3-kinase p110-beta subunit	PIK3CB	P42338	CHEMBL3145	Enzyme	0.071787163	0 / 1		CAFFEIC ACID
Cytochrome P450 1A2	CYP1A2	P05177	CHEMBL3356	Cytochrome P450	0.071787163	0 / 5		CAFFEIC ACID
Cytochrome P450 2C9	CYP2C9	P11712	CHEMBL3397	Cytochrome P450	0.071787163	0 / 3		CAFFEIC ACID
Cytochrome P450 3A4	CYP3A4	P08684	CHEMBL340	Cytochrome P450	0.071787163	0 / 3		CAFFEIC ACID
Cytochrome P450 2C19	CYP2C19	P33261	CHEMBL3622	Cytochrome P450	0.071787163	0 / 3		CAFFEIC ACID
PI3-kinase p110-alpha subunit	PIK3CA	P42336	CHEMBL4005	Enzyme	0.071787163	0 / 1		CAFFEIC ACID
Leukocyte elastase	ELANE	P08246	CHEMBL248	Protease	0.071787163	0 / 2		CAFFEIC ACID
Coagulation factor VII/tissue factor	F3	P13726	CHEMBL4081	Surface antigen	0.071787163	0 / 9		CAFFEIC ACID
11-beta-hydroxysteroid dehydrogenase 1	HSD11B1	P28845	CHEMBL4235	Enzyme	0.071787163	0 / 6		CAFFEIC ACID
Monoamine oxidase B	MAOB	P27338	CHEMBL2039	Oxidoreductase	0.071787163	1 / 17		CAFFEIC ACID
Nuclear factor erythroid 2-related factor 2	NFE2L2	Q16236	CHEMBL1075094	Unclassified protein	0.071787163	0 / 4		CAFFEIC ACID
Signal transducer and activator of transcription 3	STAT3	P40763	CHEMBL4026	Transcription factor	0.071787163	0 / 1		CAFFEIC ACID
