# Supplementary material for: Phytochemical Analysis, Network Pharmacology and in Silico Investigations on Anacamptis pyramidalis Tuber Extracts
Source: Molecules. 2020 May 22;25(10):2422. doi: 10.3390/molecules25102422 (PMC7288046; doi:10.3390/molecules25102422)
Supplement: Supplementary file 1 [file molecules-25-02422-s001.zip › Supplementary Materials - 2/Target Proteins Folder/SwissTargetPrediction_Citric Acid.csv]

Target	Common name	Uniprot ID	ChEMBL ID	Target Class	Probability*	Known actives (3D/2D)		Compound
ATP-citrate synthase	ACLY	P53396	CHEMBL3720	Enzyme	0.291515948	0 / 1		Citric acid
Squalene synthetase (by homology)	FDFT1	P37268	CHEMBL3338	Enzyme	0.115730507	0 / 1		Citric acid
Neuronal acetylcholine receptor protein alpha-7 subunit (by homology)	CHRNA7	P36544	CHEMBL2492	Ligand-gated ion channel	0.09816272	0 / 2		Citric acid
Egl nine homolog 1	EGLN1	Q9GZT9	CHEMBL5697	Oxidoreductase	0.09816272	0 / 2		Citric acid
HMG-CoA reductase	HMGCR	P04035	CHEMBL402	Oxidoreductase	0.089370474	0 / 1		Citric acid
Solute carrier family 22 member 6 (by homology)	SLC22A6	Q4U2R8	CHEMBL1641347	Electrochemical transporter	0.080569968	0 / 2		Citric acid
