# Supplementary material for: Phytochemical Analysis, Network Pharmacology and in Silico Investigations on Anacamptis pyramidalis Tuber Extracts
Source: Molecules. 2020 May 22;25(10):2422. doi: 10.3390/molecules25102422 (PMC7288046; doi:10.3390/molecules25102422)
Supplement: Supplementary file 1 [file molecules-25-02422-s001.zip › Supplementary Materials - 2/Target Proteins Folder/SwissTargetPrediction_Di-hydroxy-benzoic acid.csv]

Target	Common name	Uniprot ID	ChEMBL ID	Target Class	Probability*	Known actives (3D/2D)		Compound
Carbonic anhydrase II	CA2	P00918	CHEMBL205	Lyase	1	14 / 52		Dihydroxy-benzoic acid
Carbonic anhydrase I	CA1	P00915	CHEMBL261	Lyase	1	14 / 49		Dihydroxy-benzoic acid
Carbonic anhydrase XII	CA12	O43570	CHEMBL3242	Lyase	1	10 / 30		Dihydroxy-benzoic acid
Carbonic anhydrase IX	CA9	Q16790	CHEMBL3594	Lyase	0.427507257	9 / 28		Dihydroxy-benzoic acid
Carbonic anhydrase VII	CA7	P43166	CHEMBL2326	Lyase	0.396322695	6 / 26		Dihydroxy-benzoic acid
Carbonic anhydrase XIV	CA14	Q9ULX7	CHEMBL3510	Lyase	0.396322695	6 / 26		Dihydroxy-benzoic acid
Carbonic anhydrase VI	CA6	P23280	CHEMBL3025	Lyase	0.293413909	5 / 5		Dihydroxy-benzoic acid
Carbonic anhydrase IV	CA4	P22748	CHEMBL3729	Lyase	0.293413909	3 / 4		Dihydroxy-benzoic acid
Carbonic anhydrase III	CA3	P07451	CHEMBL2885	Lyase	0.082288071	2 / 3		Dihydroxy-benzoic acid
Carbonic anhydrase VB	CA5B	Q9Y2D0	CHEMBL3969	Lyase	0.082288071	3 / 2		Dihydroxy-benzoic acid
Carbonic anhydrase VA	CA5A	P35218	CHEMBL4789	Lyase	0.082288071	3 / 3		Dihydroxy-benzoic acid
Carbonic anhydrase XIII (by homology)	CA13	Q8N1Q1	CHEMBL3912	Lyase	0.082288071	2 / 2		Dihydroxy-benzoic acid
Estrogen receptor beta	ESR2	Q92731	CHEMBL242	Nuclear receptor	0.053517944	0 / 5		Dihydroxy-benzoic acid
L-lactate dehydrogenase A chain	LDHA	P00338	CHEMBL4835	Enzyme	0.043918633	0 / 14		Dihydroxy-benzoic acid
L-lactate dehydrogenase B chain	LDHB	P07195	CHEMBL4940	Enzyme	0.043918633	0 / 11		Dihydroxy-benzoic acid
Squalene monooxygenase (by homology)	SQLE	Q14534	CHEMBL3592	Enzyme	0.043918633	0 / 4		Dihydroxy-benzoic acid
Serine/threonine-protein kinase/endoribonuclease IRE1	ERN1	O75460	CHEMBL1163101	Enzyme	0.043918633	0 / 41		Dihydroxy-benzoic acid
Alpha-(1,3)-fucosyltransferase 7	FUT7	Q11130	CHEMBL3596077	Transferase	0.043918633	1 / 2		Dihydroxy-benzoic acid
