# Supplementary material for: Phytochemical Analysis, Network Pharmacology and in Silico Investigations on Anacamptis pyramidalis Tuber Extracts
Source: Molecules. 2020 May 22;25(10):2422. doi: 10.3390/molecules25102422 (PMC7288046; doi:10.3390/molecules25102422)
Supplement: Supplementary file 1 [file molecules-25-02422-s001.zip › Supplementary Materials - 2/Target Proteins Folder/SwissTargetPrediction_Gastrodin.csv]

Target	Common name	Uniprot ID	ChEMBL ID	Target Class	Probability*	Known actives (3D/2D)		COMPOUND
Tyrosinase	TYR	P14679	CHEMBL1973	Oxidoreductase	0.100578902	8 / 14		GASTRODIN
Cytidine deaminase (by homology)	CDA	P32320	CHEMBL4502	Enzyme	0.100578902	15 / 0		GASTRODIN
Adenosine A2a receptor (by homology)	ADORA2A	P29274	CHEMBL251	Family A G protein-coupled receptor	0.100578902	89 / 0		GASTRODIN
Sodium/glucose cotransporter 2	SLC5A2	P31639	CHEMBL3884	Electrochemical transporter	0.100578902	85 / 112		GASTRODIN
Adenosine A1 receptor	ADORA1	P30542	CHEMBL226	Family A G protein-coupled receptor	0.100578902	134 / 2		GASTRODIN
Tyrosyl-DNA phosphodiesterase 1	TDP1	Q9NUW8	CHEMBL1075138	Enzyme	0.100578902	0 / 2		GASTRODIN
Aldose reductase	AKR1B1	P15121	CHEMBL1900	Enzyme	0.100578902	15 / 9		GASTRODIN
Sodium/glucose cotransporter 1	SLC5A1	P13866	CHEMBL4979	Electrochemical transporter	0.100578902	31 / 69		GASTRODIN
Low affinity sodium-glucose cotransporter	SLC5A4	Q9NY91	CHEMBL1770047	Electrochemical transporter	0.100578902	3 / 26		GASTRODIN
Maltase-glucoamylase	MGAM	O43451	CHEMBL2074	Hydrolase	0.100578902	15 / 0		GASTRODIN
Alpha-L-fucosidase I	FUCA1	P04066	CHEMBL4176	Enzyme	0.100578902	5 / 0		GASTRODIN
Trehalase	TREH	O43280	CHEMBL3087	Enzyme	0.100578902	1 / 0		GASTRODIN
Glutamate carboxypeptidase II	FOLH1	Q04609	CHEMBL1892	Protease	0.100578902	19 / 0		GASTRODIN
Adenosine deaminase	ADA	P00813	CHEMBL1910	Hydrolase	0.100578902	8 / 0		GASTRODIN
Adenosine A3 receptor	ADORA3	P0DMS8	CHEMBL256	Family A G protein-coupled receptor	0.100578902	62 / 0		GASTRODIN
Carbonic anhydrase XIV	CA14	Q9ULX7	CHEMBL3510	Lyase	0.100578902	22 / 0		GASTRODIN
