# Supplementary material for: Phytochemical Analysis, Network Pharmacology and in Silico Investigations on Anacamptis pyramidalis Tuber Extracts
Source: Molecules. 2020 May 22;25(10):2422. doi: 10.3390/molecules25102422 (PMC7288046; doi:10.3390/molecules25102422)
Supplement: Supplementary file 1 [file molecules-25-02422-s001.zip › Supplementary Materials - 2/Target Proteins Folder/SwissTargetPrediction_Oxo-dihydroxy-octadecenoic acid.csv]

Target	Common name	Uniprot ID	ChEMBL ID	Target Class	Probability*	Known actives (3D/2D)		Compound
Prostanoid FP receptor	PTGFR	P43088	CHEMBL1987	Family A G protein-coupled receptor	0.120823672	43 / 11		Oxo-dihydroxy-octadecenoic acid
Prostanoid EP1 receptor	PTGER1	P34995	CHEMBL1811	Family A G protein-coupled receptor	0.120823672	88 / 15		Oxo-dihydroxy-octadecenoic acid
Prostanoid EP4 receptor	PTGER4	P35408	CHEMBL1836	Family A G protein-coupled receptor	0.120823672	246 / 11		Oxo-dihydroxy-octadecenoic acid
Prostanoid EP3 receptor	PTGER3	P43115	CHEMBL3710	Family A G protein-coupled receptor	0.112748418	45 / 4		Oxo-dihydroxy-octadecenoic acid
Prostanoid DP receptor	PTGDR	Q13258	CHEMBL4427	Family A G protein-coupled receptor	0.112748418	157 / 1		Oxo-dihydroxy-octadecenoic acid
Peroxisome proliferator-activated receptor alpha	PPARA	Q07869	CHEMBL239	Nuclear receptor	0.112748418	184 / 11		Oxo-dihydroxy-octadecenoic acid
Peroxisome proliferator-activated receptor delta	PPARD	Q03181	CHEMBL3979	Nuclear receptor	0.112748418	185 / 9		Oxo-dihydroxy-octadecenoic acid
Prostanoid EP2 receptor	PTGER2	P43116	CHEMBL1881	Family A G protein-coupled receptor	0.104671941	220 / 26		Oxo-dihydroxy-octadecenoic acid
Prostanoid IP receptor	PTGIR	P43119	CHEMBL1995	Family A G protein-coupled receptor	0.104671941	141 / 9		Oxo-dihydroxy-octadecenoic acid
Peroxisome proliferator-activated receptor gamma	PPARG	P37231	CHEMBL235	Nuclear receptor	0.104671941	238 / 16		Oxo-dihydroxy-octadecenoic acid
Leukotriene B4 receptor 1	LTB4R	Q15722	CHEMBL3911	Family A G protein-coupled receptor	0.104671941	93 / 6		Oxo-dihydroxy-octadecenoic acid
Solute carrier family 22 member 6 (by homology)	SLC22A6	Q4U2R8	CHEMBL1641347	Electrochemical transporter	0.104671941	1 / 1		Oxo-dihydroxy-octadecenoic acid
Protein farnesyltransferase	FNTA FNTB	P49354 P49356	CHEMBL2094108	Enzyme	0.104671941	94 / 11		Oxo-dihydroxy-octadecenoic acid
TNF-alpha	TNF	P01375	CHEMBL1825	Secreted protein	0.104671941	9 / 8		Oxo-dihydroxy-octadecenoic acid
Steroid 5-alpha-reductase 2	SRD5A2	P31213	CHEMBL1856	Oxidoreductase	0.104671941	21 / 34		Oxo-dihydroxy-octadecenoic acid
Squalene synthetase	FDFT1	P37268	CHEMBL3338	Enzyme	0.104671941	82 / 1		Oxo-dihydroxy-octadecenoic acid
11-beta-hydroxysteroid dehydrogenase 1	HSD11B1	P28845	CHEMBL4235	Enzyme	0.104671941	44 / 32		Oxo-dihydroxy-octadecenoic acid
Testis-specific androgen-binding protein	SHBG	P04278	CHEMBL3305	Secreted protein	0.104671941	0 / 43		Oxo-dihydroxy-octadecenoic acid
Carboxylesterase 2	CES2	O00748	CHEMBL3180	Enzyme	0.104671941	0 / 13		Oxo-dihydroxy-octadecenoic acid
Serotonin transporter	SLC6A4	P31645	CHEMBL228	Electrochemical transporter	0.104671941	6 / 5		Oxo-dihydroxy-octadecenoic acid
Nuclear receptor ROR-alpha	RORA	P35398	CHEMBL5868	Nuclear receptor	0.104671941	0 / 3		Oxo-dihydroxy-octadecenoic acid
Protein-tyrosine phosphatase 1B	PTPN1	P18031	CHEMBL335	Phosphatase	0.104671941	231 / 61		Oxo-dihydroxy-octadecenoic acid
Cytochrome P450 17A1	CYP17A1	P05093	CHEMBL3522	Cytochrome P450	0.104671941	0 / 23		Oxo-dihydroxy-octadecenoic acid
Estrogen receptor beta	ESR2	Q92731	CHEMBL242	Nuclear receptor	0.104671941	19 / 33		Oxo-dihydroxy-octadecenoic acid
Tyrosine-protein kinase receptor TYRO3	TYRO3	Q06418	CHEMBL5314	Kinase	0.104671941	3 / 0		Oxo-dihydroxy-octadecenoic acid
Nitric oxide synthase, inducible (by homology)	NOS2	P35228	CHEMBL4481	Enzyme	0.104671941	8 / 21		Oxo-dihydroxy-octadecenoic acid
DNA polymerase beta (by homology)	POLB	P06746	CHEMBL2392	Enzyme	0.104671941	0 / 13		Oxo-dihydroxy-octadecenoic acid
G protein-coupled receptor 44	PTGDR2	Q9Y5Y4	CHEMBL5071	Family A G protein-coupled receptor	0.104671941	197 / 0		Oxo-dihydroxy-octadecenoic acid
MAP kinase p38 alpha	MAPK14	Q16539	CHEMBL260	Kinase	0.104671941	36 / 0		Oxo-dihydroxy-octadecenoic acid
c-Jun N-terminal kinase 3	MAPK10	P53779	CHEMBL2637	Kinase	0.104671941	13 / 0		Oxo-dihydroxy-octadecenoic acid
Phosphodiesterase 5A	PDE5A	O76074	CHEMBL1827	Phosphodiesterase	0.104671941	39 / 0		Oxo-dihydroxy-octadecenoic acid
Adrenergic receptor beta	ADRB2	P07550	CHEMBL210	Family A G protein-coupled receptor	0.104671941	14 / 0		Oxo-dihydroxy-octadecenoic acid
Beta-1 adrenergic receptor	ADRB1	P08588	CHEMBL213	Family A G protein-coupled receptor	0.104671941	18 / 0		Oxo-dihydroxy-octadecenoic acid
Beta-3 adrenergic receptor	ADRB3	P13945	CHEMBL246	Family A G protein-coupled receptor	0.104671941	16 / 0		Oxo-dihydroxy-octadecenoic acid
Estrogen receptor alpha	ESR1	P03372	CHEMBL206	Nuclear receptor	0.104671941	45 / 28		Oxo-dihydroxy-octadecenoic acid
Arachidonate 5-lipoxygenase	ALOX5	P09917	CHEMBL215	Oxidoreductase	0.104671941	12 / 42		Oxo-dihydroxy-octadecenoic acid
MAP kinase ERK1	MAPK3	P27361	CHEMBL3385	Kinase	0.104671941	2 / 1		Oxo-dihydroxy-octadecenoic acid
Insulin receptor	INSR	P06213	CHEMBL1981	Kinase	0.104671941	3 / 0		Oxo-dihydroxy-octadecenoic acid
Cyclin-dependent kinase 2/cyclin E	CCNE2 CDK2 CCNE1	O96020 P24941 P24864	CHEMBL2094126	Other cytosolic protein	0.104671941	2 / 0		Oxo-dihydroxy-octadecenoic acid
Cyclin-dependent kinase 1/cyclin B	CCNB3 CDK1 CCNB1 CCNB2	Q8WWL7 P06493 P14635 O95067	CHEMBL2094127	Other cytosolic protein	0.104671941	3 / 0		Oxo-dihydroxy-octadecenoic acid
Cyclin-dependent kinase 2/cyclin A	CDK2 CCNA1 CCNA2	P24941 P78396 P20248	CHEMBL2094128	Other cytosolic protein	0.104671941	4 / 0		Oxo-dihydroxy-octadecenoic acid
Nerve growth factor receptor Trk-A	NTRK1	P04629	CHEMBL2815	Kinase	0.104671941	6 / 0		Oxo-dihydroxy-octadecenoic acid
Cyclin-dependent kinase 2	CDK2	P24941	CHEMBL301	Kinase	0.104671941	2 / 0		Oxo-dihydroxy-octadecenoic acid
Cyclin-dependent kinase 1	CDK1	P06493	CHEMBL308	Kinase	0.104671941	1 / 0		Oxo-dihydroxy-octadecenoic acid
Cyclin-dependent kinase 5/CDK5 activator 1	CDK5	Q00535	CHEMBL4036	Kinase	0.104671941	1 / 0		Oxo-dihydroxy-octadecenoic acid
Neurotrophic tyrosine kinase receptor type 2	NTRK2	Q16620	CHEMBL4898	Kinase	0.104671941	3 / 0		Oxo-dihydroxy-octadecenoic acid
Caspase-3	CASP3	P42574	CHEMBL2334	Protease	0.104671941	104 / 0		Oxo-dihydroxy-octadecenoic acid
Matrix metalloproteinase 3	MMP3	P08254	CHEMBL283	Protease	0.104671941	25 / 0		Oxo-dihydroxy-octadecenoic acid
Matrix metalloproteinase 8	MMP8	P22894	CHEMBL4588	Protease	0.104671941	24 / 0		Oxo-dihydroxy-octadecenoic acid
Metabotropic glutamate receptor 2 (by homology)	GRM2	Q14416	CHEMBL5137	Family C G protein-coupled receptor	0.104671941	64 / 0		Oxo-dihydroxy-octadecenoic acid
Thyroid hormone receptor alpha	THRA	P10827	CHEMBL1860	Nuclear receptor	0.104671941	104 / 0		Oxo-dihydroxy-octadecenoic acid
Thyroid hormone receptor beta-1	THRB	P10828	CHEMBL1947	Nuclear receptor	0.104671941	113 / 0		Oxo-dihydroxy-octadecenoic acid
Protein kinase C eta	PRKCH	P24723	CHEMBL3616	Kinase	0.104671941	0 / 3		Oxo-dihydroxy-octadecenoic acid
Protein-tyrosine phosphatase LC-PTP	PTPN7	P35236	CHEMBL2219	Phosphatase	0.104671941	11 / 0		Oxo-dihydroxy-octadecenoic acid
Hematopoietic cell protein-tyrosine phosphatase 70Z-PEP	PTPN22	Q9Y2R2	CHEMBL2889	Phosphatase	0.104671941	54 / 0		Oxo-dihydroxy-octadecenoic acid
Leukocyte common antigen	PTPRC	P08575	CHEMBL3243	Enzyme	0.104671941	13 / 0		Oxo-dihydroxy-octadecenoic acid
PI3-kinase p110-alpha subunit	PIK3CA	P42336	CHEMBL4005	Enzyme	0.104671941	15 / 0		Oxo-dihydroxy-octadecenoic acid
Endothelin receptor ET-B	EDNRB	P24530	CHEMBL1785	Family A G protein-coupled receptor	0.104671941	19 / 0		Oxo-dihydroxy-octadecenoic acid
Endothelin receptor ET-A	EDNRA	P25101	CHEMBL252	Family A G protein-coupled receptor	0.104671941	45 / 0		Oxo-dihydroxy-octadecenoic acid
Glycogen synthase kinase-3 alpha	GSK3A	P49840	CHEMBL2850	Kinase	0.104671941	12 / 0		Oxo-dihydroxy-octadecenoic acid
Matrix metalloproteinase 9	MMP9	P14780	CHEMBL321	Protease	0.104671941	14 / 0		Oxo-dihydroxy-octadecenoic acid
Matrix metalloproteinase 2	MMP2	P08253	CHEMBL333	Protease	0.104671941	68 / 0		Oxo-dihydroxy-octadecenoic acid
Matrix metalloproteinase 12	MMP12	P39900	CHEMBL4393	Protease	0.104671941	31 / 0		Oxo-dihydroxy-octadecenoic acid
Serine/threonine-protein kinase Aurora-A	AURKA	O14965	CHEMBL4722	Kinase	0.104671941	21 / 0		Oxo-dihydroxy-octadecenoic acid
Vesicular acetylcholine transporter	SLC18A3	Q16572	CHEMBL4767	Electrochemical transporter	0.104671941	2 / 0		Oxo-dihydroxy-octadecenoic acid
Glucocorticoid receptor	NR3C1	P04150	CHEMBL2034	Nuclear receptor	0.104671941	33 / 37		Oxo-dihydroxy-octadecenoic acid
Glucagon receptor	GCGR	P47871	CHEMBL1985	Family B G protein-coupled receptor	0.104671941	174 / 0		Oxo-dihydroxy-octadecenoic acid
Corticosteroid binding globulin	SERPINA6	P08185	CHEMBL2421	Secreted protein	0.104671941	0 / 20		Oxo-dihydroxy-octadecenoic acid
Integrin alpha-4/beta-1	ITGB1 ITGA4	P05556 P13612	CHEMBL1907599	Membrane receptor	0.104671941	203 / 0		Oxo-dihydroxy-octadecenoic acid
Dual specificity mitogen-activated protein kinase kinase 7	MAP2K7	O14733	CHEMBL3530	Kinase	0.104671941	2 / 0		Oxo-dihydroxy-octadecenoic acid
Protein-tyrosine phosphatase 2C	PTPN11	Q06124	CHEMBL3864	Phosphatase	0.104671941	64 / 3		Oxo-dihydroxy-octadecenoic acid
Dipeptidyl peptidase IV	DPP4	P27487	CHEMBL284	Protease	0.104671941	133 / 0		Oxo-dihydroxy-octadecenoic acid
Growth factor receptor-bound protein 2	GRB2	P62993	CHEMBL3663	Other cytosolic protein	0.104671941	71 / 0		Oxo-dihydroxy-octadecenoic acid
Tyrosine-protein kinase LCK	LCK	P06239	CHEMBL258	Kinase	0.104671941	47 / 0		Oxo-dihydroxy-octadecenoic acid
Somatostatin receptor 5	SSTR5	P35346	CHEMBL1792	Family A G protein-coupled receptor	0.104671941	151 / 0		Oxo-dihydroxy-octadecenoic acid
Terminal deoxynucleotidyltransferase	DNTT	P04053	CHEMBL4810	Enzyme	0.104671941	0 / 3		Oxo-dihydroxy-octadecenoic acid
Progesterone receptor	PGR	P06401	CHEMBL208	Nuclear receptor	0.104671941	12 / 50		Oxo-dihydroxy-octadecenoic acid
Vascular endothelial growth factor receptor 2	KDR	P35968	CHEMBL279	Kinase	0.104671941	68 / 0		Oxo-dihydroxy-octadecenoic acid
Apoptosis regulator Bcl-2	BCL2	P10415	CHEMBL4860	Other ion channel	0.104671941	16 / 0		Oxo-dihydroxy-octadecenoic acid
Protein-tyrosine phosphatase 1C	PTPN6	P29350	CHEMBL3166	Phosphatase	0.104671941	9 / 1		Oxo-dihydroxy-octadecenoic acid
Prostaglandin E synthase	PTGES	O14684	CHEMBL5658	Enzyme	0.104671941	9 / 12		Oxo-dihydroxy-octadecenoic acid
Angiotensin-converting enzyme (by homology)	ACE	P12821	CHEMBL1808	Protease	0.104671941	36 / 0		Oxo-dihydroxy-octadecenoic acid
Matrix metalloproteinase 13	MMP13	P45452	CHEMBL280	Protease	0.104671941	128 / 0		Oxo-dihydroxy-octadecenoic acid
Tyrosine-protein kinase receptor FLT3	FLT3	P36888	CHEMBL1974	Kinase	0.104671941	23 / 0		Oxo-dihydroxy-octadecenoic acid
Acyl coenzyme A:cholesterol acyltransferase 1	SOAT1	P35610	CHEMBL2782	Enzyme	0.104671941	23 / 0		Oxo-dihydroxy-octadecenoic acid
Cytosolic phospholipase A2	PLA2G4A	P47712	CHEMBL3816	Enzyme	0.104671941	53 / 0		Oxo-dihydroxy-octadecenoic acid
Diacylglycerol O-acyltransferase 1	DGAT1	O75907	CHEMBL6009	Enzyme	0.104671941	191 / 0		Oxo-dihydroxy-octadecenoic acid
Lysosomal protective protein	CTSA	P10619	CHEMBL6115	Protease	0.104671941	18 / 0		Oxo-dihydroxy-octadecenoic acid
Adenosine A3 receptor	ADORA3	P0DMS8	CHEMBL256	Family A G protein-coupled receptor	0.104671941	21 / 1		Oxo-dihydroxy-octadecenoic acid
Ileal bile acid transporter	SLC10A2	Q12908	CHEMBL2778	Electrochemical transporter	0.104671941	39 / 0		Oxo-dihydroxy-octadecenoic acid
Inosine-5'-monophosphate dehydrogenase 1	IMPDH1	P20839	CHEMBL1822	Oxidoreductase	0.104671941	13 / 0		Oxo-dihydroxy-octadecenoic acid
Inosine-5'-monophosphate dehydrogenase 2	IMPDH2	P12268	CHEMBL2002	Oxidoreductase	0.104671941	20 / 0		Oxo-dihydroxy-octadecenoic acid
DNA polymerase alpha subunit	POLA1	P09884	CHEMBL1828	Transferase	0.104671941	0 / 7		Oxo-dihydroxy-octadecenoic acid
Mineralocorticoid receptor	NR3C2	P08235	CHEMBL1994	Nuclear receptor	0.104671941	2 / 24		Oxo-dihydroxy-octadecenoic acid
Thymidylate synthase	TYMS	P04818	CHEMBL1952	Transferase	0.104671941	301 / 0		Oxo-dihydroxy-octadecenoic acid
Serine/threonine-protein kinase Chk1	CHEK1	O14757	CHEMBL4630	Kinase	0.104671941	10 / 0		Oxo-dihydroxy-octadecenoic acid
Telomerase reverse transcriptase	TERT	O14746	CHEMBL2916	Enzyme	0.104671941	0 / 4		Oxo-dihydroxy-octadecenoic acid
Fatty acid binding protein epidermal	FABP5	Q01469	CHEMBL3674	Fatty acid binding protein family	0.104671941	0 / 1		Oxo-dihydroxy-octadecenoic acid
Fatty acid-binding protein, liver	FABP1	P07148	CHEMBL5421	Fatty acid binding protein family	0.104671941	0 / 3		Oxo-dihydroxy-octadecenoic acid
Tyrosine-protein kinase BTK	BTK	Q06187	CHEMBL5251	Kinase	0.104671941	8 / 0		Oxo-dihydroxy-octadecenoic acid
